# Supplementary material for: Characterization of the brain lipidome associated with frontotemporal lobar degeneration MAPT P301S mutation
Source: J Lipid Res. 2025 Nov 27;67(1):100952. doi: 10.1016/j.jlr.2025.100952 (PMC12796110; doi:10.1016/j.jlr.2025.100952)
Supplement: Supplementary Data 1 [file mmc1.xlsx]

## Sheet: behavior Fig.1
Weigth
Mice ID	Group	5w	6w	8w	10w	12w	14w	16w	18w	20w	22w	24w	26w	28w	30w	32w	34w	36w	38w
PH26894	WT			16.7	20.3	21	21.8	23.3	23.6	27.4	27.3	33@2	35.4	36.5	31.7	31.9	31.4	32.3	31.6
PH26895	WT			16.5	19.8	21.5	21.1	24.1	26.2	28.8	30.6	24.7	27.6	29.2	40@2	40.6	40.4	42.3	38.8
PH26900	WT			14.8	17.4	18.1	18.5	19.7	20.6	22.5	21.2	21.7	24.5	23.1	24.5	24.5	24.9	27.7	24.4
PH26901	WT			18.4	20.4	22.8	23.5	25.1	25.4	28.4	29.4	31.4	34.7	34.7	36.5	38	38.2	38.9	37.1
PH26906	WT			15	21.8	23	25.2	28.4	31.1	34.5	34.3	33	35.7	37.7	40.5	40.9	40.9	42.5	37.3
PH26916	WT		18.5	19.6	21.7	21.5	22.3	29.4	25.1	27.7	29.8	32.4	33.6	34.9	36.7	38.7	36.1	39.3	36.6
PH26922	WT		21.1	22.2	23.5	25	25.6	23.6	31.2	31.8	36.4	38.1	38.9	39.3	41.9	42.9	42.6	44@2	40.6
PH26923	WT		21	21.5	23.4	25.6	27.7	30.8	32.2	34.3	36.4	38.8	38.9	40.5	42.7	44.3	43.8	45@2	42
PH26930	WT		17.7	20.2	22.6	24.2	24.1	26.6	26.1	29.4	29.5	30.5	31.5	33.4	33.4	34.2	32.1	35.6	33
PH26931	WT		17.9	18.8	20.2	21.5	22.8	25.7	27.3	28.1	30.3	33.3	32.8	32.7	35.3	34.4	36.1	37.7	35.2
PH26940	WT	19.1	20.3	22.4	26.1	27.6	29.2	32.8	33.4	35.8	39.2	39.7	40.1	42	43.5	42.8	43.3	44.3	41.9
PH26941	WT	18.9	20.6	22.8	24.7	26.5	26.3	28.8	28.5	33.6	35.3	36.3	35.4	36.3	38.1	39.3	40.3	40.7	38
PH26950	WT	19.9	20.4	22.5	22.3	23	24.4	26.7	23.6	26.6	27.4	28.2	28.8	30.9	31.6	33	34.3	35.1	32.5
PH26951	WT	18.8	19.5	21.7	23.9	25.7	26	29.9	29.5	33.2	36.9	36	37.3	39.2	40.3	41	41.5	43.2	40
PH26904	MAPT P301S			21.1	22.3	22.7	23.1	24	24.3	25.4	27.6	26.9	26.9	27.5	29.5	28.9	28	30	26.4
PH26912	MAPT P301S		16.8	17.1	18.5	19.4	19.8	22.7	20.6	22.8	24.1	25.6	28.1	29.5	31.7	32.7	32.9	31.7	26.2
PH26913	MAPT P301S		18.1	18.1	19.9	19.7	19.4	21.4	21.1	20.7	22	22.8	22.5	21.3	22.9	22.1	22.5	23.3	21.4
PH26924	MAPT P301S		18.6	18.2	19.8	20	19.4	21.4	22.9	22.3	22.6	22.5	21.6	21.3	23	23.1	23.7	24.2	22.3
PH26925	MAPT P301S		18.9	19.5	20.5	20.6	21.4	22.6	24.3	25.5	24.9	27	28	29.1	31	32.1	31.1	32.2	27.1
PH26928	MAPT P301S		18.7	19.6	21.7	23	23.8	24.8	26.1	27.2	29	29	28.9	30.2	31.3	28.8	27.9	26.2	24.6
PH26929	MAPT P301S		19.5	20.7	22.4	23.8	25.8	27.4	28.2	30.9	32	32.3	33.6	33.6	34.9	35	35	35.3	30.5
PH26936	MAPT P301S	19.9	19.4	20.5	21.8	23.9	25.4	28.6	28.3	31.9	35.3	37.4	38.6	38.1	41.1	41.6	40.6	40.8	35
PH26937	MAPT P301S	18.2	18.5	20.7	22.3	22.7	22.5	25.4	26.3	28.9	30.6	32.9	33.6	35.9	37.1	37.8	38	39.6	36.8
PH26947	MAPT P301S	17.4	17.9	19.1	20.2	21.8	23.1	24	22.7	25.3	24.7	26.5	25.9	28	26.6	24.4	29.7	29	25.2
PH26949	MAPT P301S	17	17.3	18.4	20.8	20.5	21.5	22.5	22.3	23.8	26	26.3	26@2	29	28	29.1	24.9	23.4	23.3
Elevated Plus Maze
Mice ID	week	Parameter	Units	Genotype	Amount	Route	Timepoint	Experimentnr	Time spent in open arms
PH26894	13wks	Time spent in open arms	Seconds	WT	13wks	NA	NA	1	20.9
PH26895	13wks	Time spent in open arms	Seconds	WT	13wks	NA	NA	1	6
PH26900	13wks	Time spent in open arms	Seconds	WT	13wks	NA	NA	1	22.3
PH26901	13wks	Time spent in open arms	Seconds	WT	13wks	NA	NA	1	25.9
PH26906	13wks	Time spent in open arms	Seconds	WT	13wks	NA	NA	1	0
PH26916	13wks	Time spent in open arms	Seconds	WT	13wks	NA	NA	1	0.2
PH26922	13wks	Time spent in open arms	Seconds	WT	13wks	NA	NA	1	0.6
PH26923	13wks	Time spent in open arms	Seconds	WT	13wks	NA	NA	1	0
PH26930	13wks	Time spent in open arms	Seconds	WT	13wks	NA	NA	1	0
PH26931	13wks	Time spent in open arms	Seconds	WT	13wks	NA	NA	1	9.2
PH26940	13wks	Time spent in open arms	Seconds	WT	13wks	NA	NA	1	1.1
PH26941	13wks	Time spent in open arms	Seconds	WT	13wks	NA	NA	1	19.5
PH26950	13wks	Time spent in open arms	Seconds	WT	13wks	NA	NA	1	2.1
PH26951	13wks	Time spent in open arms	Seconds	WT	13wks	NA	NA	1	9.4
PH26904	13wks	Time spent in open arms	Seconds	MAPT P301S	13wks	NA	NA	1	8.6
PH26912	13wks	Time spent in open arms	Seconds	MAPT P301S	13wks	NA	NA	1	20.5
PH26913	13wks	Time spent in open arms	Seconds	MAPT P301S	13wks	NA	NA	1	32.3
PH26924	13wks	Time spent in open arms	Seconds	MAPT P301S	13wks	NA	NA	1	36.8
PH26925	13wks	Time spent in open arms	Seconds	MAPT P301S	13wks	NA	NA	1	3.5
PH26928	13wks	Time spent in open arms	Seconds	MAPT P301S	13wks	NA	NA	1	5.5
PH26929	13wks	Time spent in open arms	Seconds	MAPT P301S	13wks	NA	NA	1	12.5
PH26936	13wks	Time spent in open arms	Seconds	MAPT P301S	13wks	NA	NA	1	9.2
PH26937	13wks	Time spent in open arms	Seconds	MAPT P301S	13wks	NA	NA	1	65.9
PH26947	13wks	Time spent in open arms	Seconds	MAPT P301S	13wks	NA	NA	1	37.3
PH26949	13wks	Time spent in open arms	Seconds	MAPT P301S	13wks	NA	NA	1	10.4
Elevated Plus Maze
Mice ID	week	Parameter	Units	Genotype	Amount	Route	Timepoint	Experimentnr	Visits in open arms (percentage)
PH26894	13wks	Visits in open arms (percentage)	Percent	WT	13wks	NA	NA	1	18.67
PH26895	13wks	Visits in open arms (percentage)	Percent	WT	13wks	NA	NA	1	19.15
PH26900	13wks	Visits in open arms (percentage)	Percent	WT	13wks	NA	NA	1	12.9
PH26901	13wks	Visits in open arms (percentage)	Percent	WT	13wks	NA	NA	1	8.33
PH26906	13wks	Visits in open arms (percentage)	Percent	WT	13wks	NA	NA	1	0
PH26916	13wks	Visits in open arms (percentage)	Percent	WT	13wks	NA	NA	1	1.82
PH26922	13wks	Visits in open arms (percentage)	Percent	WT	13wks	NA	NA	1	9.09
PH26923	13wks	Visits in open arms (percentage)	Percent	WT	13wks	NA	NA	1	0
PH26930	13wks	Visits in open arms (percentage)	Percent	WT	13wks	NA	NA	1	0
PH26931	13wks	Visits in open arms (percentage)	Percent	WT	13wks	NA	NA	1	25.58
PH26940	13wks	Visits in open arms (percentage)	Percent	WT	13wks	NA	NA	1	7.69
PH26941	13wks	Visits in open arms (percentage)	Percent	WT	13wks	NA	NA	1	1.89
PH26950	13wks	Visits in open arms (percentage)	Percent	WT	13wks	NA	NA	1	3.8
PH26951	13wks	Visits in open arms (percentage)	Percent	WT	13wks	NA	NA	1	10.34
PH26904	13wks	Visits in open arms (percentage)	Percent	MAPT P301S	13wks	NA	NA	1	22.58
PH26912	13wks	Visits in open arms (percentage)	Percent	MAPT P301S	13wks	NA	NA	1	15.09
PH26913	13wks	Visits in open arms (percentage)	Percent	MAPT P301S	13wks	NA	NA	1	13.21
PH26924	13wks	Visits in open arms (percentage)	Percent	MAPT P301S	13wks	NA	NA	1	33.8
PH26925	13wks	Visits in open arms (percentage)	Percent	MAPT P301S	13wks	NA	NA	1	10
PH26928	13wks	Visits in open arms (percentage)	Percent	MAPT P301S	13wks	NA	NA	1	7.69
PH26929	13wks	Visits in open arms (percentage)	Percent	MAPT P301S	13wks	NA	NA	1	7.69
PH26936	13wks	Visits in open arms (percentage)	Percent	MAPT P301S	13wks	NA	NA	1	11.11
PH26937	13wks	Visits in open arms (percentage)	Percent	MAPT P301S	13wks	NA	NA	1	15.45
PH26947	13wks	Visits in open arms (percentage)	Percent	MAPT P301S	13wks	NA	NA	1	27.64
PH26949	13wks	Visits in open arms (percentage)	Percent	MAPT P301S	13wks	NA	NA	1	6.58

## Sheet: behavior Fig.S1
Morris Water Maze * Average velocity										Days
Mice ID	Internal number		Parameter	Units	Genotype	Amount	Route	Timepoint	Experimentnr	1	2	3	4	5
PH26894	3		Acquisition: Average velocity per day	cm/s	WT	38wks	NA	NA	1	13.52	8.85	14.9	14.73	10.42
PH26895	4		Acquisition: Average velocity per day	cm/s	WT	38wks	NA	NA	1	16.75	15.8	16.75	16.12	14.4
PH26906	5		Acquisition: Average velocity per day	cm/s	WT	38wks	NA	NA	1	14.23	13.22	13.4	13.2	10.58
PH26900	10		Acquisition: Average velocity per day	cm/s	WT	38wks	NA	NA	1	16.18	7.72	11.77	12.08	13.68
PH26901	11		Acquisition: Average velocity per day	cm/s	WT	38wks	NA	NA	1	11.5	17.5	14.35	15.65	13.78
PH26922	30		Acquisition: Average velocity per day	cm/s	WT	38wks	NA	NA	1	13.52	12.85	14	13.55	15.52
PH26923	31		Acquisition: Average velocity per day	cm/s	WT	38wks	NA	NA	1	13.58	12.32	10.35	11.02	10.85
PH26916	32		Acquisition: Average velocity per day	cm/s	WT	38wks	NA	NA	1	15.15	15.15	15.58	16.25	15.98
PH26930	39		Acquisition: Average velocity per day	cm/s	WT	38wks	NA	NA	1	8.8	13.62	12.5	11.58	8.07
PH26931	40		Acquisition: Average velocity per day	cm/s	WT	38wks	NA	NA	1	16.05	14.88	13.73	16.38	15.85
PH26940	49		Acquisition: Average velocity per day	cm/s	WT	38wks	NA	NA	1	13.8	12.35	13.85	10.95	11.77
PH26941	50		Acquisition: Average velocity per day	cm/s	WT	38wks	NA	NA	1	11.72	11.2	10.92	11.15	10.6
PH26950	59		Acquisition: Average velocity per day	cm/s	WT	38wks	NA	NA	1	15.2	14.82	18.77	16.05	14.08
PH26951	60		Acquisition: Average velocity per day	cm/s	WT	38wks	NA	NA	1	12.9	9.3	12.4	12.9	9.02
PH26904	14		Acquisition: Average velocity per day	cm/s	MAPT P301S	38wks	NA	NA	1	12.35	11.75	15.77	13.05	13.35
PH26912	21		Acquisition: Average velocity per day	cm/s	MAPT P301S	38wks	NA	NA	1	9.88	9.5	9.1	11.82	9.55
PH26913	22		Acquisition: Average velocity per day	cm/s	MAPT P301S	38wks	NA	NA	1	13.9	15.68	15.82	9.7	6.38
PH26924	33		Acquisition: Average velocity per day	cm/s	MAPT P301S	38wks	NA	NA	1	13.48	11.5	8.28	10.3	11.82
PH26925	34		Acquisition: Average velocity per day	cm/s	MAPT P301S	38wks	NA	NA	1	10.8	17.1	17.15	13.42	6.95
PH26928	37		Acquisition: Average velocity per day	cm/s	MAPT P301S	38wks	NA	NA	1	12.55	12.52	14.1	15.88	13.55
PH26929	38		Acquisition: Average velocity per day	cm/s	MAPT P301S	38wks	NA	NA	1	11.9	8.78	10.02	10.6	8.8
PH26936	45		Acquisition: Average velocity per day	cm/s	MAPT P301S	38wks	NA	NA	1	14.23	13.15	16.62	12.45	15.32
PH26937	46		Acquisition: Average velocity per day	cm/s	MAPT P301S	38wks	NA	NA	1	9.12	3.72	5.52	5.82	4.85
PH26947	56		Acquisition: Average velocity per day	cm/s	MAPT P301S	38wks	NA	NA	1	10.9	15.12	14.42	12.75	15.62
PH26949	58		Acquisition: Average velocity per day	cm/s	MAPT P301S	38wks	NA	NA	1	15.02	14.2	16.25	16.58	13.6
Morris Water Maze - *Acquisition: Latency to platform per day									Days
Mice ID		Parameter	Units	Genotype	Amount	Route	Timepoint	Experimentnr	1	2	3	4	5
PH26894		*Acquisition: Latency to platform per day	sec	WT	38wks	NA	NA	1	53.58	60	51.05	39.65	18.45
PH26895		*Acquisition: Latency to platform per day	sec	WT	38wks	NA	NA	1	60	33.22	28.05	40.2	45.42
PH26906		*Acquisition: Latency to platform per day	sec	WT	38wks	NA	NA	1	60	58.75	10.35	37.45	10.22
PH26900		*Acquisition: Latency to platform per day	sec	WT	38wks	NA	NA	1	60	60	50.02	34.15	52.4
PH26901		*Acquisition: Latency to platform per day	sec	WT	38wks	NA	NA	1	60	60	60	29.62	44.22
PH26922		*Acquisition: Latency to platform per day	sec	WT	38wks	NA	NA	1	60	60	45.92	53.1	37.55
PH26923		*Acquisition: Latency to platform per day	sec	WT	38wks	NA	NA	1	48.5	60	27.67	32.4	23.3
PH26916		*Acquisition: Latency to platform per day	sec	WT	38wks	NA	NA	1	37.85	30.02	34.08	21.48	38.98
PH26930		*Acquisition: Latency to platform per day	sec	WT	38wks	NA	NA	1	60	60	34.3	60	60
PH26931		*Acquisition: Latency to platform per day	sec	WT	38wks	NA	NA	1	60	60	29.75	13.68	25.48
PH26940		*Acquisition: Latency to platform per day	sec	WT	38wks	NA	NA	1	60	31.75	44.9	32.38	38.75
PH26941		*Acquisition: Latency to platform per day	sec	WT	38wks	NA	NA	1	60	34.35	51.78	46.42	29.15
PH26950		*Acquisition: Latency to platform per day	sec	WT	38wks	NA	NA	1	42.98	28.55	29.2	29.1	6.12
PH26951		*Acquisition: Latency to platform per day	sec	WT	38wks	NA	NA	1	54.1	60	60	53.85	47.75
PH26904		*Acquisition: Latency to platform per day	sec	MAPT P301S	38wks	NA	NA	1	46.08	51.8	25.5	33.12	25.08
PH26912		*Acquisition: Latency to platform per day	sec	MAPT P301S	38wks	NA	NA	1	60	60	60	45.42	60
PH26913		*Acquisition: Latency to platform per day	sec	MAPT P301S	38wks	NA	NA	1	60	35.6	31.1	17.77	13.15
PH26924		*Acquisition: Latency to platform per day	sec	MAPT P301S	38wks	NA	NA	1	30.6	27.32	26.08	14.65	18.97
PH26925		*Acquisition: Latency to platform per day	sec	MAPT P301S	38wks	NA	NA	1	60	28.35	50.55	60	60
PH26928		*Acquisition: Latency to platform per day	sec	MAPT P301S	38wks	NA	NA	1	60	60	54.9	45.8	59.05
PH26929		*Acquisition: Latency to platform per day	sec	MAPT P301S	38wks	NA	NA	1	49.5	47.5	20.42	32.75	49.3
PH26936		*Acquisition: Latency to platform per day	sec	MAPT P301S	38wks	NA	NA	1	60	50.65	45.62	28.3	11.02
PH26937		*Acquisition: Latency to platform per day	sec	MAPT P301S	38wks	NA	NA	1	57.1	60	53.45	60	60
PH26947		*Acquisition: Latency to platform per day	sec	MAPT P301S	38wks	NA	NA	1	46.08	58.75	33.25	36	16.58
PH26949		*Acquisition: Latency to platform per day	sec	MAPT P301S	38wks	NA	NA	1	58.62	47.02	35.9	35.45	26.58
Spontaneuos alternation
Mice ID		Parameter	Units	Genotype					33 weeks	36 weeks
PH26894		Alternation	Percent	WT					83.33	83.33
PH26895		Alternation	Percent	WT					50	100
PH26906		Alternation	Percent	WT					66.67	50
PH26900		Alternation	Percent	WT					33.33	83.33
PH26901		Alternation	Percent	WT					100	100
PH26922		Alternation	Percent	WT					83.33	16.67
PH26923		Alternation	Percent	WT					66.67	100
PH26916		Alternation	Percent	WT					83.33	50
PH26930		Alternation	Percent	WT					83.33	83.33
PH26931		Alternation	Percent	WT					83.33	66.67
PH26940		Alternation	Percent	WT					83.33	50
PH26941		Alternation	Percent	WT					83.33	100
PH26950		Alternation	Percent	WT					100	66.67
PH26951		Alternation	Percent	WT					50	83.33
PH26904		Alternation	Percent	MAPT P301S					83.33	100
PH26912		Alternation	Percent	MAPT P301S					83.33	50
PH26913		Alternation	Percent	MAPT P301S					100	66.67
PH26924		Alternation	Percent	MAPT P301S					100	66.67
PH26925		Alternation	Percent	MAPT P301S					66.67	83.33
PH26928		Alternation	Percent	MAPT P301S					100	83.33
PH26929		Alternation	Percent	MAPT P301S					100	100
PH26936		Alternation	Percent	MAPT P301S					83.33	50
PH26937		Alternation	Percent	MAPT P301S					83.33	83.33
PH26947		Alternation	Percent	MAPT P301S					33.33	100
PH26949		Alternation	Percent	MAPT P301S					100	50
Grip Strength - Front and hind paw
Mice ID		Parameter	Units	Genotype					13 weeks	17 weeks	22 weeks	26 weeks	33 weeks	36 weeks
PH26894		Strength front and hind paws (median)	Newton	WT					1.316	0.954	0.802	1.816	1.018	0.836
PH26895		Strength front and hind paws (median)	Newton	WT					1.412	1.064	0.912	1.976	1.312	0.984
PH26906		Strength front and hind paws (median)	Newton	WT					1.268	1.11	1.138	1.628	1.514	1.102
PH26900		Strength front and hind paws (median)	Newton	WT					1.518	0.858	0.804	2.182	0.992	0.69
PH26901		Strength front and hind paws (median)	Newton	WT					1.33	0.924	1.002	1.886	1.442	1.144
PH26922		Strength front and hind paws (median)	Newton	WT					1.302	1.178	1.038	1.272	0.858	1.398
PH26923		Strength front and hind paws (median)	Newton	WT					1.376	1.622	1.254	1.604	0.93	1.086
PH26916		Strength front and hind paws (median)	Newton	WT					1.34	1.514	1.31	1.338	1.038	1.276
PH26930		Strength front and hind paws (median)	Newton	WT					1.06	1.052	1.36	0.966	0.916	1.048
PH26931		Strength front and hind paws (median)	Newton	WT					1.242	1.324	1.3	1.126	0.824	1.056
PH26940		Strength front and hind paws (median)	Newton	WT					0.88	1.456	1.658	1.158	0.944	1.382
PH26941		Strength front and hind paws (median)	Newton	WT					1.474	1.15	2.2	1.342	0.996	1.706
PH26950		Strength front and hind paws (median)	Newton	WT					1.178	1.108	2.21	1.3	0.86	1.454
PH26951		Strength front and hind paws (median)	Newton	WT					1.47	1.182	2.19	1.194	0.994	1.552
PH26904		Strength front and hind paws (median)	Newton	MAPT P301S					1.376	1.112	0.998	1.556	0.612	0.882
PH26912		Strength front and hind paws (median)	Newton	MAPT P301S					1.424	1.522	1.06	1.29	1.024	1.126
PH26913		Strength front and hind paws (median)	Newton	MAPT P301S					1.194	1.334	0.814	1.028	0.954	0.842
PH26924		Strength front and hind paws (median)	Newton	MAPT P301S					0.994	1.02	0.936	1.006	0.828	0.838
PH26925		Strength front and hind paws (median)	Newton	MAPT P301S					1.06	1.092	1.114	1.15	0.892	0.934
PH26928		Strength front and hind paws (median)	Newton	MAPT P301S					1.036	1.1	1.062	1.412	0.778	1.24
PH26929		Strength front and hind paws (median)	Newton	MAPT P301S					1.26	1.218	1.194	1.41	0.772	1.292
PH26936		Strength front and hind paws (median)	Newton	MAPT P301S					1.102	1.258	1.316	1.13	0.938	1.638
PH26937		Strength front and hind paws (median)	Newton	MAPT P301S					1.296	1.328	1.626	1.034	0.878	1.222
PH26947		Strength front and hind paws (median)	Newton	MAPT P301S					1.368	1.298	1.818	1.17	0.824	1.25
PH26949		Strength front and hind paws (median)	Newton	MAPT P301S					1.136	1.436	1.994	1.376	0.756	1.316
Rotarod - Median RPM
Mice ID		Parameter	Units	Genotype					13 weeks	17 weeks	22 weeks	26 weeks	33 weeks	36 weeks
PH26894		*RPM reached per trial	RPM	WT					15.795	16.48	14.21	11.27	7.75	10.41
PH26895		*RPM reached per trial	RPM	WT					13.07	10.75	15	7.35	8.49	5.74
PH26906		*RPM reached per trial	RPM	WT					8.945	10.75	9.2	8.9	10.71	9.2
PH26900		*RPM reached per trial	RPM	WT					11.26	8.87	11.58	8.62	9.61	8.82
PH26901		*RPM reached per trial	RPM	WT					15.27	11.02	14.56	8.77	7.89	10.98
PH26922		*RPM reached per trial	RPM	WT					15.46	17.75	12.5	7.73	8.02	9.43
PH26923		*RPM reached per trial	RPM	WT					12.335	18.29	9.74	7.71	6.17	7.07
PH26916		*RPM reached per trial	RPM	WT					10.615	13.39	8.17	5.74	7.81	11.9
PH26930		*RPM reached per trial	RPM	WT					7.365	9.23	9.25	8.52	9.9	8.52
PH26931		*RPM reached per trial	RPM	WT					9.42	12.09	9.83	7.53	7	7.21
PH26940		*RPM reached per trial	RPM	WT					8.67	8.82	5.51	5.9	7.33	6.47
PH26941		*RPM reached per trial	RPM	WT					13.42	13.95	9.46	14.85	8.77	6.57
PH26950		*RPM reached per trial	RPM	WT					10.625	14.77	9.77	13.1	11.71	10.38
PH26951		*RPM reached per trial	RPM	WT					11.515	13.69	8.72	13.82	11.9	9.8
PH26904		*RPM reached per trial	RPM	MAPT P301S					10.295	13.04	13.1	10.41	8.06	8.28
PH26912		*RPM reached per trial	RPM	MAPT P301S					11.67	9.96	13.63	7.07	13.63	12.24
PH26913		*RPM reached per trial	RPM	MAPT P301S					8.8	16.85	10.2	13.69	7	7.48
PH26924		*RPM reached per trial	RPM	MAPT P301S					7.88	9.46	8.28	8.52	7.31	6.75
PH26925		*RPM reached per trial	RPM	MAPT P301S					9.615	13.88	10.94	9.25	6.32	10.56
PH26928		*RPM reached per trial	RPM	MAPT P301S					11.435	13.82	14.85	10.2	10.23	11.07
PH26929		*RPM reached per trial	RPM	MAPT P301S					10.465	13.69	12.04	10.03	10.6	11.32
PH26936		*RPM reached per trial	RPM	MAPT P301S					14.065	16.57	11.58	12.6	12.09	12.98
PH26937		*RPM reached per trial	RPM	MAPT P301S					12	14.01	10.13	13.57	6.5	6.83
PH26947		*RPM reached per trial	RPM	MAPT P301S					12.19	14.77	10.48	10.75	11.4	15.22
PH26949		*RPM reached per trial	RPM	MAPT P301S					15.955	14.49	15.78	16.57	17.24	15.07

## Sheet: p(Tau)_HC_WB_Fig.1
BLOT 1
Group	Mice ID	Actin		Mice ID	PHF1	PHF1/actin
WT	26900 (WT)	0.947		26900 (WT)	0	0
MAPT P301S	26904	0.697		26904	6.39	9.16786
MAPT P301S	26912	1.55		26912	21.8	14.0645
MAPT P301S	26913	1.7		26913	10.5	6.17647
MAPT P301S	26924	1.81		26924	10.3	5.69061
MAPT P301S	26925	1.65		26925	8.5	5.15152
MAPT P301S	26928	1.58		26928	23.7	15
MAPT P301S	26929	1.7		26929	18.5	10.8824
MAPT P301S	26936	1.73		26936	26.2	15.1445
MAPT P301S	26937	1.69		26937	9.76	5.77515
MAPT P301S	26947	1.81		26947	13.5	7.45856
MAPT P301S	26949	1.37		26949	23	16.7883
BLOT 2
Group	Mice ID	Actin			Mice ID	tTau				Mice ID	AT8	AT8/actin
WT	26900 (WT)	1.01			26900 (WT)	0.525				26900 (WT)	0	0
MAPT P301S	26904	0.783			26904	4.97				26904	0.841	1.07407
MAPT P301S	26912	1.33			26912	6.65				26912	9.48	7.12782
MAPT P301S	26913	1.56			26913	5.17				26913	1.37	0.878205
MAPT P301S	26924	1.46			26924	5.68				26924	2.06	1.41096
MAPT P301S	26925	1.42			26925	5.68				26925	0.545	0.383803
MAPT P301S	26928	1.12			26928	4.54				26928	14.1	12.5893
MAPT P301S	26929	1.83			26929	5.87				26929	8.64	4.72131
MAPT P301S	26936	1.73			26936	6.38				26936	12.3	7.10983
MAPT P301S	26937	1.3			26937	4.55				26937	1.21	0.930769
MAPT P301S	26947	1.54			26947	4.94				26947	4.03	2.61688
MAPT P301S	26949	1.53			26949	3.71				26949	19.3	12.6144

## Sheet: (p)Tau_CTX_WB_Fig.1 
			PHF1				actin				PHF1/actin
BLOT 1	Mice ID
	PH26895	A	2.51	A		A	8.26		A		0.303874
	PH26906	A	1.92	A		A	9.13		A		0.210296		A=WT
	PH26900	A	1.76	A		A	12.2		A		0.144262		B=MAPT P301S
	PH26901	A	0.614	A		A	11.4		A		0.0538596
	PH26923	A	2.06	A		A	10.3		A		0.2
	PH26916	A	1.52	A		A	9.57		A		0.15883
	PH26930	A	1.72	A		A	8.22		A		0.209246
	PH26931	A	2.39	A		A	10.5		A		0.227619
	PH26941	A	2.19	A		A	8.84		A		0.247738
	PH26950	A	2.2	A		A	10.2		A		0.215686
	PH26951	A	2.1	A		A	6.33		A		0.331754
	PH26904	B	10.1	B		B	6.24		B		1.61859
	PH26912	B	14	B		B	12.2		B		1.14754
	PH26913	B	7.56	B		B	13		B		0.581538
	PH26924	B	9.04	B		B	13.8		B		0.655072
	PH26928	B	15.9	B		B	11.8		B		1.34746
	PH26929	B	9.75	B		B	10.8		B		0.902778
	PH26936	B	15.6	B		B	11.8		B		1.32203
	PH26937	B	11.4	B		B	12.6		B		0.904762
	PH26947	B	9.22	B		B	12.9		B		0.714729
	PH26949	B	15.3	B		B	10.8		B		1.41667
BLOT 2
				AT8		tTau				actin			AT8/actin		tTau/actin
		Mice ID													rep1
		PH26895	A	0.231	A	1			A	26.9		A	0.00858736	A	0.0371747
		PH26906	A	0.286	A	0.887			A	23.2		A	0.0123276	A	0.0382328
		PH26900	A	0.255	A	0.93			A	23.1		A	0.011039	A	0.0402597
		PH26901	A	0.259	A	0.591			A	23.5		A	0.0110213	A	0.0251489
		PH26923	A	0.259	A	0.614			A	20.6		A	0.0125728	A	0.0298058
		PH26916	A	0.145	A	0.539			A	20.7		A	0.00700483	A	0.0260386
		PH26930	A	0.246	A	0.711			A	17.8		A	0.0138202	A	0.0399438
		PH26931	A	0.354	A	0.62			A	19.5		A	0.0181538	A	0.0317949
		PH26941	A	0.283	A	0.525			A	17.5		A	0.0161714	A	0.03
		PH26950	A	0.285	A	0.81			A	19		A	0.015	A	0.0426316
		PH26951	A	0.34	A	0.858			A	21.7		A	0.0156682	A	0.0395392
		PH26904	B	0.43	B	3.32			B	20.8		B	0.0206731	B	0.159615
		PH26912	B	2.16	B	3.12			B	21		B	0.102857	B	0.148571
		PH26913	B	0.402	B	3.3			B	21.4		B	0.018785	B	0.154206
		PH26924	B	0.551	B	3.14			B	17		B	0.0324118	B	0.184706
		PH26925	B	0.0542	B	0.207			B	13.5		B	0.00401481	B	0.0153333
		PH26928	B	1.87	B	3.2			B	12.6		B	0.148413	B	0.253968
		PH26929	B	0.625	B	1.76			B	13.1		B	0.0477099	B	0.134351
		PH26936	B	1.07	B	2.39			B	14.8		B	0.0722973	B	0.161486
		PH26937	B	0.46	B	1.79			B	20.8		B	0.0221154	B	0.0860577
		PH26947	B	0.987	B	2.56			B	23.5		B	0.042	B	0.108936
		PH26949	B	1.28	B	2.53			B	22.4		B	0.0571429	B	0.112946

## Sheet: Z scores WT mice sterols Fig.2
sampleId	parentCellLineBrainregion	R_Cholestanol	R_Lathosterol	R_Campesterol	R_Stigmasterol	R_Sitosterol	R_Lanosterol	R_Desmosterol	R_DehydroLano	R_24OH Cholesterol	R_27OH Cholesterol
HC 26894	Hippocampus	-1.05037	-1.41243	-0.509308	0.731792	0.679717	1.07545	0.616807	0.54054	0.750045	-1.1473
HC 26895	Hippocampus	-0.110507	0.313164	0.515092	0.0426393	-0.0921851	0.328006	-0.798586	-1.31461	-3.4916	0.676403
HC 26900	Hippocampus	-0.513289	-0.389816	0.331625	1.35771	1.75891	1.49992	-0.118937	2.96733	0.0734874	-2.03674
HC 26901	Hippocampus	0.991361	0.471082	1.1904	0.909519	1.12685	2.25212	0.758002	1.4513	-0.547325	-1.1605
HC 26906	Hippocampus	-0.0324927	-2.3092	1.3214	1.73251	1.87774	-1.02899	-1.15703	0.50357	-0.870858	1.34351
HC 26916	Hippocampus	1.19915	0.0281845	1.47687	0.518103	0.455987	0.764575	1.74696	-0.11204	0.627252	-0.806286
HC 26922	Hippocampus	0.67892	0.980976	1.96645	1.24027	1.19995	1.86342	2.14801	0.756518	0.504786	-1.41889
HC 26923	Hippocampus	0.036099	-0.669098	0.998298	0.513125	0.758496	-0.0799392	0.586174	-0.981157	-0.450245	-1.09432
HC 26930	Hippocampus	-1.08104	-0.296864	-0.368448	1.2761	0.978645	1.41194	2.50241	1.04126	0.495633	-1.35924
HC 26931	Hippocampus	0.760653	-0.488088	1.47912	0.859863	0.871643	0.151455	0.498496	0.0422691	0.084554	-0.631491
HC 26940	Hippocampus	1.57794	-0.836313	0.466423	1.03548	1.06427	0.168791	-0.102374	0.180189	1.74771	-0.925792
HC 26941	Hippocampus	-0.697835	-0.183741	1.0839	0.954315	0.84818	0.723119	0.73691	1.77818	0.43489	-0.853714
HC 26950	Hippocampus	-1.31666	-1.92079	-0.272545	0.656751	0.547092	-0.647248	-0.408848	-1.14607	0.147053	-0.410553
HC 26951	Hippocampus	1.6771	-0.181849	0.528774	1.22896	0.68692	0.983471	1.46541	-0.272541	0.755407	-0.703138
CTX 26894	Cortex	-1.38075	-0.804895	-1.39747	-1.00628	-1.0794	-0.807108	-0.390508	0.191292	0.463495	0.089877
CTX 26895	Cortex	0.770864	-0.0443665	-0.514375	-1.06378	-1.00555	-1.02706	-0.549176	-0.797339	-0.356515	0.660951
CTX 26900	Cortex	-0.141424	-0.669548	-1.14267	-1.08481	-1.12427	-1.05049	-0.608991	-0.608408	0.127978	0.295095
CTX 26901	Cortex	0.462517	0.28736	-0.515561	-0.989142	-0.85164	-0.419764	-0.393604	-0.260542	1.40731	1.19542
CTX 26906	Cortex	0.00654641	1.2002	-0.763658	-1.00714	-1.00413	-0.299395	-0.910921	-0.0337521	-0.506855	0.684225
CTX 26916	Cortex	1.04631	0.946688	-0.278622	-1.01288	-0.847561	-0.206073	-0.352772	0.265685	0.76948	0.889308
CTX 26922	Cortex	0.997537	0.71761	-0.739178	-0.599756	-0.541118	-0.610091	-0.603312	-0.666793	0.954941	1.30307
CTX 26923	Cortex	-0.840053	1.36048	0.103956	-0.823859	-0.723713	-0.646169	0.29456	-0.0987254	0.92153	1.21348
CTX 26930	Cortex	-1.55045	-0.0730927	-1.97159	-1.08309	-1.15361	-1.1655	-0.653434	-0.385567	-0.167563	0.440014
CTX 26931	Cortex	0.097021	0.918741	-0.133074	-0.838588	-0.812212	-0.359422	-0.724011	-0.242762	-1.16076	0.970825
CTX 26940	Cortex	0.57806	0.0387158	-0.31108	-0.792268	-0.786486	-0.942516	-0.669104	-1.13139	-0.438482	0.579907
CTX 26941	Cortex	-1.13841	1.79578	-0.421942	-0.827845	-0.810013	-0.0949579	-1.10993	0.315562	-0.774646	0.933043
CTX 26950	Cortex	-1.81067	-0.462586	-1.63055	-0.999718	-1.18005	-1.74242	-1.01658	-1.83099	-0.763205	0.521552
CTX 26951	Cortex	0.783878	1.6837	-0.492235	-0.927987	-0.842456	-0.0951051	-0.785617	-0.151003	-0.737493	0.751275

## Sheet: Z scores WT mice lipids Fig.2  
WT mice	Mice ID	Group	CE	Cer	DG	FA	HexCER	LacCER	LPC	LPE	PA	PC	PE	PG	PI	PS	SM	TG
AMJ_2024_001_2	PH26894	HC	-0.0366485741184425	0.810910812479172	0.265640984889263	0.430734999931226	-0.941363842449811	-0.170762809021299	0.646888049961545	1.07754445067603	0.228542259863094	-0.940574954092095	0.532643603824362	-0.491091069046916	1.34204630320056	-0.0213103088797327	0.921122483616814	0.134820005796277
AMJ_2024_001_8	PH26922	HC	-0.486474853844771	1.37883577095446	0.243465151137683	0.330916586826274	-0.978512516856661	-0.881452047279932	0.735003881312171	-0.194290777263848	-0.0982336072110093	-0.00128648485601473	-0.128944654339134	-1.5129202196825	0.0338565279001889	0.361217478269429	-0.634430825236915	-0.862544659454798
AMJ_2024_001_11	PH26940	HC	-0.0541696062715752	2.4300433405702	-0.933351649243113	0.582273558949225	-1.79468829869731	-1.61519148564682	0.359305285477701	-0.108274368619605	-1.02378020241992	1.18508933207411	-0.400786179578056	-0.607533700335421	1.15095650137926	-2.42313590394102	0.250982876191041	-0.613239715850097
AMJ_2024_001_14	PH26900	HC	-0.703194789295175	0.947371255046272	-0.0839124156403436	1.10058138970391	-0.141441721839395	-0.00478039513450653	-0.221235423955427	-0.49625971847416	0.179991458133032	-1.04438487534985	2.15857145413927	-0.339224513632028	1.36707654877474	-1.55567881374962	0.25621200678856	-0.97767310544868
AMJ_2024_001_18	PH26950	HC	-0.804091560359482	0.608388327588721	0.600914760568854	0.927071615689925	0.00508696751548713	0.13951629998685	0.189834993357451	0.317082112260111	0.331777577821872	-1.2009597457069	0.913416903735718	-0.366163049043546	-0.0191621444215731	0.665578805911248	-0.178054594334963	-0.675492144103361
AMJ_2024_001_19	PH26906	HC	2.62135964193892	0.588858187255568	0.89286613445244	2.34254427760587	0.975761498209257	2.21754499808717	-0.510011189756103	1.1028388878777	0.843355972683912	-2.05513114190849	1.38497193210561	-0.555835746872954	-0.322456932982329	0.587357957932747	-1.31238969988967	2.53514855187886
AMJ_2024_001_23	PH26951	HC	-0.553185297337514	0.452844104222223	-0.33737864899681	0.219292536444781	-0.792705447803852	-0.160437170936683	-0.40218659971646	-0.378958943091668	-0.47154170057192	-0.244225883264366	-0.195614630812692	-1.27322877680178	1.02161006027863	0.845353785787128	-0.442785594011149	-1.11202171909381
AMJ_2024_001_27	PH26923	HC	0.0029051845014349	0.986450367550824	0.777807729604862	0.908941635343098	-0.606428690688007	-0.170739104546526	0.831175038494322	-0.204900479098448	1.06552122471219	0.0753895336239308	0.975467026558496	-1.33832741385497	0.322611629172937	-2.25207004074773	0.632821179430402	-1.20153384165628
AMJ_2024_001_35	PH26931	HC	-0.437722396287261	0.165400463115686	-0.40676376445136	0.28461811000477	-0.582321025025184	0.119888290372444	0.552991864963509	0.613975451249022	0.475776285639054	-0.490979645459253	-0.203800323394535	-0.981251433790066	0.883366442568756	0.404323795605403	0.798102819326852	-0.470389457362752
AMJ_2024_001_42	PH26916	HC	0.658636618930851	0.932077813438265	0.253952748173489	1.01298612916785	-0.644834138700077	-0.272037260694846	0.705074516869261	-0.210091350962716	-0.381572017351651	-0.545310029904965	1.25102087599436	-0.899772334405765	2.2100391987693	-2.08643707399732	1.30662045262079	-0.890159060540566
AMJ_2024_001_43	PH26895	HC	-0.769440996640378	-1.43195663463729	2.97979788130793	-0.894957104763232	2.9680635357755	2.81823010308799	-0.673291006653207	0.625268007720759	3.94873261703048	-1.93818053946162	1.32602323216868	-0.393582253822858	0.257523049030634	1.07254342382398	0.733810357862955	1.98930227733905
AMJ_2024_001_47	PH26901	HC	-0.427820377138825	0.261253279084441	0.334657508306561	0.458831937963587	-0.124486287470614	0.508468019908526	0.668166219497141	0.308801626713427	0.585057753841869	-1.40758965031254	0.616143028849137	-0.679394947870402	0.949899331930018	1.17476805773535	0.582994208411347	-0.81259008616035
AMJ_2024_001_51	PH26941	HC	-0.052033589284723	1.24604870117522	-0.721762601029267	1.22431561552846	-1.21400503861606	-1.12515096895494	-0.326198768555087	-0.99943322044923	-0.338827637878003	-1.03651455803096	0.558373688349693	-1.42158340956702	0.834401411558701	1.12567906189703	0.186989328603288	-0.87052544150892
AMJ_2024_001_53	PH26930	HC	-0.758081865041055	-0.062677351447766	-1.6519696204765	-0.485287101201499	-0.659863585522686	0.116099233806256	-0.334344875887657	-0.397886181621471	0.212818855551083	0.122192902813641	-0.491849625581701	-1.33407419346248	0.756356456260169	0.580847189244252	1.01350789143441	-1.11885207301762
AMJ_2024_002_S006	PH26931	CTX	-0.610125966910037	-1.70617601777104	-1.69238826673818	-1.2208444749661	0.48191402376122	-0.117833472315762	0.971369429408229	1.19371896315943	-0.11755109427638	1.31360597939615	-1.84738806574112	0.597614107030261	-0.623335026353742	-0.0659444106730819	0.727033149622284	-0.0762214046008143
AMJ_2024_002_S013	PH26916	CTX	-0.17371529844831	-1.18110618161949	-0.860377032006538	-1.29301458653633	-0.183623760421588	-0.45201901475124	0.279651607621534	0.0370250629418339	-0.630212813437589	0.779278069492511	-1.04968144624589	0.537146549614366	0.193248036280238	0.657925919280921	0.0993512592469493	-0.337698187603485
AMJ_2024_002_S014	PH26895	CTX	2.62350172530925	-1.19531940647479	-0.602359712137246	-2.01000645840383	1.50454018974825	0.877080158327561	0.903507132067656	0.371449144032187	0.601823488301017	0.835136792788322	-0.918565118668776	0.701356688373807	-0.862479205919477	0.0139538911222266	1.08918225257199	1.121079736865
AMJ_2024_002_S018	PH26901	CTX	0.555263534467801	-1.11321383673202	-0.479017557783768	-1.21495176038728	1.3481631113148	1.00088164738012	1.92969330934577	2.35368474885764	0.358637873902443	0.48934588699978	-0.707079117832134	0.747241339863184	-1.98275676148635	-0.344658695372728	1.57853209213572	-0.655917796944378
AMJ_2024_002_S022	PH26941	CTX	-0.738617541725822	-1.25978775398332	0.147500255033592	-1.62142415164471	-0.132836384120108	-0.395037695051068	0.671942133771501	0.817697244819436	0.20604544652523	1.61740909746915	-1.65008596534265	-0.124450394659418	-1.69298106452194	-0.158756741842086	0.925592289356852	0.854776607544767
AMJ_2024_002_S024	PH26930	CTX	-1.43048672201072	-1.43468621112805	-0.801644028437824	-1.52327545281292	0.587877142272349	0.787446233970988	2.08983049709125	1.6537472751205	-0.158581590916188	1.22961622127594	-1.86945696607298	0.427302291154792	-1.09845784433832	0.0870484536329182	0.942656752571166	-0.172615152075186
AMJ_2024_003_S037	PH26894	CTX	1.75969534414102	-0.183269597545476	0.0773372291798025	0.23311502042542	-0.353099965481568	-0.797036659643225	-0.342681610311116	-0.0136717454978775	-1.02621011107761	1.27810063594048	-1.2162396929528	1.86003776399639	-1.17366819049865	-0.585388908593886	-0.53730219163713	1.10357419261585
AMJ_2024_003_S043	PH26922	CTX	0.0269776358823703	-0.25997472462534	0.990290340419513	0.0826791659177281	-0.252431893872633	-0.678937505832464	-1.35326830068727	-1.33373559627009	-0.789549074074383	0.38810212932076	0.29049841949557	0.965405704084665	-0.639053461767356	0.235318495453774	-1.59247730212758	-0.0351216405719969
AMJ_2024_003_S046	PH26940	CTX	1.33316075859314	-0.192618525556975	0.774551569714905	0.190651857811558	0.123391039767886	-0.488931051004766	-1.5844592118299	-1.42688062341307	-0.954418961481623	-0.214464070583575	0.0237757496417667	1.43896403713564	-0.342078195288184	1.36896388258039	-1.09770538156549	1.13284471076822
AMJ_2024_003_S049	PH26900	CTX	0.177657802833886	-0.338201286059972	1.49709624794889	-0.0377749000220268	1.50407078513325	0.823124735569023	-0.828994035603814	0.120268995601446	-0.338449135595334	-0.0850234181988971	-0.0208929129903604	1.55803335645051	-0.910112591439645	0.22917799566432	-0.406223569139082	-0.276049183505786
AMJ_2024_003_S053	PH26950	CTX	-1.05721013640675	-0.161194153147657	-1.5214202907055	-0.0802633142377846	-0.435845504757804	-1.18307656193373	-1.84879331073317	-1.64803268325126	-1.21572102706342	0.715865129362422	0.155429307724286	0.686029531383375	-0.724733490006925	0.279307938475721	-1.65711957236314	0.234472909677188
AMJ_2024_003_S054	PH26906	CTX	-0.294785655026188	-0.434182067107176	0.653791794747966	-0.206223768575373	0.953527416676942	0.999012637640135	-0.5127261644187	-0.0723646410524843	0.331015501891963	0.18453698182489	-0.0652989251435878	0.79093173726576	-0.474692880056754	0.0276555786405882	-1.18948452587668	0.630709096968808
AMJ_2024_003_S058	PH26951	CTX	0.0351909567904852	-0.12052558848436	-0.457195920097511	0.49735888345422	-0.222500273728243	-0.780911148413699	-1.62617692072508	-1.76265387410932	-1.2920471282722	0.14139197379581	0.32243072574364	1.15260035724463	-0.0158838240353437	0.296742553782975	-1.20295407790596	1.44980447968498
AMJ_2024_003_S062	PH26923	CTX	-0.406543977242147	0.266406913839648	0.0598711722582217	-0.238890247216813	-0.391407334123327	-1.11295800697555	-0.97006654040604	-1.34566776785426	-0.532400214270014	0.849564330951629	0.25691767636582	0.855769993250734	-0.441139883987542	-0.520383367043202	-1.79458406570367	-0.0278878996401245

## Sheet: gliosis Fig.S2
Image number (blinded)	Mice ID	Group	Iba1 area (%)	Iba1 intensity	GFAP area (%)	GFAP intensity
Image 2	26894	WT	6.483	74050.8	8.049	31311.1
Image 3	26895	WT	9.578	116941	8.297	26249.1
Image 4	26906	WT	6.059	71752.9	5.88	41394.4
Image 5	26900	WT	4.598	55487	5.644	53285.2
Image 6	26901	WT	3.061	34191.9	6.947	22059.5
Image 12	26922	WT	7.088	87423.5	5.936	40700.6
Image 13	26923	WT	11.782	148658	6.509	36722.8
Image 14	26916	WT	10.103	126238	7.119	19665.2
Image 19	26930	WT	8.98	110222	4.248	39754.2
Image 20	26931	WT	9.525	122286	6.084	16880.4
Image 23	26940	WT	7.051	82025.9	7.18	43603.5
Image 24	26941	WT	2.777	32236	3.791	24590
Image 27	26950	WT			5.896	28871
Image 28	26951	WT	6.706	84018.4	15.07	35895.7
Image 7	26904	MAPT P301S	7.153	86925.1	6.841	30617.2
Image 10	26912	MAPT P301S	5.924	70443.2	9.197	55118.4
Image 11	26913	MAPT P301S	3.497	43171	7.009	24241.1
Image 15	26924	MAPT P301S	3.691	48343	3.904	20689.3
Image 16	26925	MAPT P301S	4.095	52705.5	4.779	28943.7
Image 17	26928	MAPT P301S	12.166	175954	6.073	44130.2
Image 18	26929	MAPT P301S	3.632	41902.9	3.978	33526
Image 21	26936	MAPT P301S	8.508	109522	7.039	39173.8
Image 22	26937	MAPT P301S	6.517	76849.4	6.612	36450.6
Image 25	26947	MAPT P301S	5.321	63874.9	6.359	44035.5
Image 26	26949	MAPT P301S	15.987	222161	12.083	105106

## Sheet: Lipidyzer_standard_composition
Standard	Supplier	Part number	Concentration (µg/mL)	uL per sample
UltimateSPLASH™ ONE	Avanti Polar Lipids	330820	25-150	2.5
Oleic acid-d9	Avanti Polar Lipids	861809	100	1
C13-dihydroceramide-d7(d18:0-d7/13:0)	Avanti Polar Lipids	330726	10	1
C15 Glucosyl(β) Ceramide-d7 (d18:1-D7/15:0)	Avanti Polar Lipids	330729	200	1
C15 Lactosyl(β) Ceramide-d7 (d18:1-d7/15:0)	Avanti Polar Lipids	330727	100	1
14:0 BMP (S,R)	Avanti Polar Lipids	857131	100	1
15:0-18:1-d7-PA	Avanti Polar Lipids	791642	1000	0.1
SPLASH ONE MIXTURE	https://avantiresearch.com/product/330820
Catalog Number (Avanti)	Mixture Components	Target Concentration (µg/mL)
860906	14:0-13:0-14:0 TG-d5	25
860907	14:0-15:1-14:0 TG-d5	50
860908	14:0-17:1-14:0 TG-d5	75
860910	16:0-15:1-16:0 TG-d5	100
860909	16:0-17:1-16:0 TG-d5	125
860911	16:0-19:2-16:0 TG-d5	100
860914	18:1-17:1-18:1 TG-d5	75
860912	18:1-19:2-18:1 TG-d5	50
860913	18:1-21:2-18:1 TG-d5	25
700220	14:1 cholesteryl-d7 ester	25
700221	16:1 cholesteryl-d7 ester	50
700222	18:1 cholesteryl-d7 ester	75
700223	20:3 cholesteryl-d7 ester	50
700226	22:4 cholesteryl-d7 ester	25
860748	C16:1 Ceramide-d7 (d18:1-d7/16:1)	75
860747	C18:1 Ceramide-d7 (d18:1-d7/18:1)	50
860746	C20:1 Ceramide-d7 (d18:1-d7/20:1)	25
860745	C22:1 Ceramide-d7 (d18:1-d7/22:1)	50
860679	C24:1 Ceramide-d7 (d18:1-d7/24:1)	75
860741	16:1 SM (d18:1/16:1)-d9	75
860740	18:1 SM (d18:1/18:1)-d9	50
860742	20:1 SM (d18:1/20:1)-d9	25
860743	22:1 SM (d18:1/22:1)-d9	50
860744	24:1 SM (d18:1/24:1)-d9	75
855683	17:0-14:1 PC-d5	50
855682	17:0-16:1 PC-d5	100
855681	17:0-18:1 PC-d5	150
855680	17:0-20:3 PC-d5	100
855678	17:0-22:4 PC-d5	50
856721	17:0-14:1 PE-d5	25
856720	17:0-16:1 PE-d5	50
856719	17:0-18:1 PE-d5	75
856718	17:0-20:3 PE-d5	50
856717	17:0-22:4 PE-d5	25
858135	17:0-14:1 PG-d5	25
858134	17:0-16:1 PG-d5	50
858133	17:0-18:1 PG-d5	75
858132	17:0-20:3 PG-d5	50
858131	17:0-22:4 PG-d5	25
858153	17:0-14:1 PS-d5	25
858152	17:0-16:1 PS-d5	50
858151	17:0-18:1 PS-d5	75
858150	17:0-20:3 PS-d5	50
858149	17:0-22:4 PS-d5	25
800827	17:0-14:1 DG-d5	25
800826	17:0-16:1 DG-d5	50
800824	17:0-18:1 DG-d5	75
800825	17:0-20:3 DG-d5	50
800823	17:0-22:4 DG-d5	25
850109	17:0-14:1 PI-d5	25
850110	17:0-16:1 PI-d5	50
850111	17:0-18:1 PI-d5	75
850112	17:0-20:3 PI-d5	50
850118	17:0-22:4 PI-d5	25
850107	15:0 Lyso PI-d5	25
850108	17:0 Lyso PI-d5	50
850106	19:0 Lyso PI-d5	25
858146	15:0 Lyso PS-d5	25
858148	17:0 Lyso PS-d5	50
858147	19:0 Lyso PS-d5	25
858123	15:0 Lyso PG-d5	25
858130	17:0 Lyso PG-d5	50
858129	19:0 Lyso PG-d5	25
870309	15:0 Lyso PC-d5	25
855679	17:0 Lyso PC-d5	50
855778	19:0 Lyso PC-d5	25
856709	15:0 Lyso PE-d5	25
856710	17:0 Lyso PE-d5	50
856716	19:0 Lyso PE-d5	25

## Sheet: HC lipidomics nmol_g Fig.3_S3
Lipidomics ID	Mice ID	Randomized number	Group	CE 14:0	CE 16:0	CE 16:1	CE 18:0	CE 18:1	CE 18:2	CE 20:1	CE 20:3	CE 20:4	CE 20:5	CE 22:4	CE 22:5	CE 22:6	Cer d18:0/18:0	Cer d18:0/22:1	Cer d18:0/24:1	Cer d18:1/16:0	Cer d18:1/18:0	Cer d18:1/18:1	Cer d18:1/20:0	Cer d18:1/20:1	Cer d18:1/22:0	Cer d18:1/22:1	Cer d18:1/24:0	Cer d18:1/24:1	DG 14:0_14:0	DG 14:0_16:0	DG 14:0_18:1	DG 16:0_16:0	DG 16:0_16:1	DG 16:0_18:0	DG 16:0_18:1	DG 16:0_18:2	DG 16:0_20:0	DG 16:0_20:3	DG 16:0_20:4	DG 16:0_22:5	DG 16:0_22:6	DG 16:1_18:0	DG 16:1_18:1	DG 18:0_18:1	DG 18:0_18:2	DG 18:0_20:0	DG 18:0_22:6	DG 18:1_18:1	DG 18:1_18:2
AMJ_2024_001_2	PH26894	2	WT	0.0657963	0.407547	0.205524	0.141928	0.533935	0.157793	0.0482345	0.0305324	0.37259	NA	0.0239325	NA	0.221245	0.0755119	NA	0.160815	0.775523	32.9563	0.162073	0.771207	0.104169	0.349983	0.459944	0.197005	1.71386	0.0850199	0.18186	0.120214	2.2343	0.373963	3.40737	5.70073	0.32024	0.146331	0.197492	3.0933	0.0924871	1.4963	0.564922	0.199207	6.52924	0.710548	0.203093	1.78248	1.05247	0.148356
AMJ_2024_001_8	PH26922	8	WT	0.0491936	0.375153	0.18643	0.187398	0.593522	0.308051	0.044585	0.0278317	0.56919	0.0351331	0.0259461	0.0215857	0.187617	NA	0.175496	0.157532	1.45735	50.0489	0.232373	1.01866	0.106123	0.681763	0.651706	0.39199	2.9303	0.0715727	0.194534	0.10976	2.31411	0.464589	4.02282	8.00368	0.321301	0.261789	0.228344	3.55998	0.08638	1.88505	0.92323	0.258922	9.91298	0.869757	0.259232	2.48163	1.53604	0.109753
AMJ_2024_001_11	PH26940	11	WT	0.0603748	0.384092	0.206767	0.143949	0.547773	0.237479	NA	0.0409484	0.604604	0.0404995	0.0290883	0.0312718	0.215002	0.447026	NA	0.193416	1.16206	53.7412	0.221726	0.963301	0.0894696	0.722886	0.476093	0.304142	2.34931	0.065639	0.166286	NA	1.99952	0.310093	3.04713	5.16006	0.192139	0.182615	0.181245	2.59362	0.0757999	1.90268	0.79974	0.183003	5.60497	0.548834	0.228956	2.1279	0.919302	0.122885
AMJ_2024_001_14	PH26900	14	WT	0.039363	0.224975	0.171998	0.103254	0.381772	0.186612	NA	0.0224876	0.509042	NA	NA	NA	0.139846	0.156078	0.149469	0.10814	0.819094	32.1956	0.185005	0.712833	0.0873378	0.48003	0.63223	0.317837	2.7262	0.100237	0.186951	0.0994646	1.90879	0.346252	2.84036	5.296	0.215676	0.173988	0.181625	2.64504	0.06692	1.79826	0.63964	0.194448	6.02667	0.502022	0.155636	1.86826	1.04931	0.121263
AMJ_2024_001_18	PH26950	18	WT	0.046687	0.317881	0.181368	0.151243	0.491588	0.216882	NA	0.0268623	0.552314	NA	NA	NA	0.137294	0.0712525	0.214516	0.155564	1.07294	37.2047	0.195086	0.91584	0.116315	0.505676	0.696298	0.362579	3.14485	NA	0.220973	NA	2.16902	0.508191	2.89622	8.43028	0.360292	0.186474	0.18536	3.87066	0.0906422	2.23016	0.82107	0.268443	9.07526	0.864841	0.203501	2.63197	1.87089	0.191842
AMJ_2024_001_19	PH26906	19	WT	0.117048	0.855569	0.220826	0.18737	0.751297	0.200931	0.0598257	0.0410443	0.271319	0.038561	0.0393551	0.036294	0.52749	0.098174	0.218498	0.197986	0.618776	22.5528	0.111693	0.492762	0.0764111	0.371344	0.595257	0.358557	3.91917	0.0849843	0.205644	0.196221	1.73749	0.429363	2.18674	6.6593	1.01312	0.128375	0.101096	1.63027	0.0861637	1.20725	0.529991	0.367845	5.49098	0.689486	0.178964	1.15421	1.68506	0.67998
AMJ_2024_001_23	PH26951	23	WT	0.0591728	0.338966	0.162	0.137557	0.503319	0.109003	0.0349137	0.0198735	0.468674	0.0244788	0.0245127	NA	0.230626	0.101677	0.234712	0.183459	0.866907	34.9553	0.195763	0.721698	0.0930548	0.440384	0.588716	0.26082	2.44679	NA	0.192778	NA	2.23875	0.404627	3.48066	6.67231	0.232649	0.169835	0.186506	2.92316	0.0930283	1.72141	0.744438	0.186763	8.03024	0.784177	0.18183	1.85924	1.24558	0.124261
AMJ_2024_001_27	PH26923	27	WT	0.0583874	0.417522	0.18371	0.185304	0.625418	0.255005	NA	0.0340201	0.579628	0.0328296	0.0411931	0.0195293	0.285848	0.122682	0.176078	0.144921	1.15284	40.6908	0.252955	0.767726	0.0869584	0.623828	0.704834	0.367845	2.62719	0.0903383	0.206896	0.0976034	2.58	0.450169	3.96487	7.48697	0.297673	0.232073	0.215937	3.48899	0.0785285	1.95478	0.844314	0.293096	9.57956	0.913881	0.255245	2.3837	1.4722	0.130156
AMJ_2024_001_35	PH26931	35	WT	0.0492711	0.367494	0.178948	0.11889	0.460828	0.261275	NA	0.0320492	0.51704	0.0263253	NA	0.0215054	0.247753	0.0715631	0.157833	0.120278	0.730459	30.2043	0.191785	0.621945	0.0984778	0.392363	0.552011	0.229613	2.17745	0.0813985	0.163368	0.115817	2.14334	0.358864	3.37234	6.24811	0.282974	0.182638	0.129247	2.46407	0.0555755	1.64358	0.617206	0.21917	7.1027	0.659194	0.220773	1.8781	1.21197	0.145315
AMJ_2024_001_42	PH26916	42	WT	0.0507855	0.391209	0.164011	0.175522	0.575958	0.700271	0.0594849	0.0357708	0.945336	0.0620014	0.0322108	NA	0.307778	0.193426	0.181158	0.230167	0.909312	39.0463	0.214699	0.764317	0.0845154	0.469592	0.550757	0.278303	2.3081	0.090424	0.190539	0.107225	2.44852	0.352709	4.21348	6.12218	0.275896	0.228954	0.201404	3.04045	0.0983748	1.79999	1.27765	0.226134	7.66757	0.689893	0.290814	2.26274	1.21165	0.143447
AMJ_2024_001_43	PH26895	43	WT	0.0398342	0.344825	0.139767	0.167842	0.515822	0.309775	0.0479643	0.0323585	0.473862	0.0225485	NA	NA	0.184688	0.093058	0.229136	0.168131	0.349885	14.2087	0.108938	0.532456	0.12479	0.349824	0.906524	0.238317	2.75871	0.088011	0.256286	0.221802	3.04481	0.605639	4.66586	10.0808	1.09592	0.326731	0.289379	6.69675	0.144047	3.1636	0.770356	0.560882	9.10132	0.935101	0.352257	3.36404	3.04199	0.856498
AMJ_2024_001_47	PH26901	47	WT	NA	0.294225	0.161561	0.138071	0.499724	0.472695	0.0452828	0.0306215	0.584366	0.0394423	NA	NA	0.190444	0.46563	0.170533	0.173073	0.751843	30.2946	0.178733	0.711603	0.101434	0.496728	0.620253	0.271653	2.31177	0.0600194	0.225697	0.106947	2.40075	0.469834	4.04769	6.43221	0.25998	0.219337	0.19473	2.85951	NA	1.80825	0.849881	0.193909	8.14742	0.936516	0.264099	1.92682	1.3491	0.136357
AMJ_2024_001_51	PH26941	51	WT	0.0705221	0.396402	0.164331	0.156237	0.474883	0.129892	0.0445236	0.0225383	0.596143	NA	0.0368713	0.0184622	0.308866	0.228035	0.161095	0.124025	1.00021	41.9216	0.180306	0.770158	0.100294	0.417726	0.525654	0.283681	2.55429	0.0826357	0.167659	NA	1.86234	0.317829	2.90638	5.82031	0.238131	0.181275	0.123905	2.8855	0.0938809	1.92452	0.605825	0.155573	6.30068	0.645066	0.131257	2.11424	1.0793	0.107313
AMJ_2024_001_53	PH26930	53	WT	0.0551481	0.282786	0.183871	0.125421	0.46891	0.293434	0.0339128	0.0266974	0.519094	0.0328033	NA	0.0214316	0.169062	0.369192	0.161954	0.138524	0.709716	29.7092	0.164794	0.714907	0.0898292	0.426708	0.557489	0.287212	2.02288	0.0798467	0.202006	0.101158	2.0492	0.321441	2.57427	5.08823	0.200145	0.127659	0.126412	2.39476	0.0644358	1.76638	0.625012	0.172196	5.69315	0.55639	0.14825	1.34534	0.978525	0.105681
AMJ_2024_001_4	PH26904	4	MAPT P301S	0.181057	1.35604	0.294669	0.266565	1.16904	0.346977	0.0638225	0.105608	0.667109	0.0810616	0.117209	0.0902673	0.833008	0.200138	0.2001	0.204251	0.775833	20.0464	0.130023	0.668089	0.0982293	0.411702	0.600926	0.337955	2.5867	0.0994607	0.194891	0.155168	2.41042	0.438771	3.46233	7.90464	0.39168	0.210636	0.262286	3.91017	0.0916847	2.50241	0.834068	0.222717	8.33166	1.12476	0.302818	3.45461	1.6635	0.154887
AMJ_2024_001_5	PH26912	5	MAPT P301S	0.112046	0.991394	0.233679	0.257204	0.916866	0.386591	0.0631371	0.0524787	0.739134	0.0391573	0.0423349	0.0373235	0.503861	0.0465992	0.164522	0.146397	1.04512	34.2647	0.201496	0.802607	0.112243	0.555896	0.732244	0.336869	2.97752	0.0609393	0.180406	0.106134	2.58681	0.379233	4.30935	8.03713	0.342179	0.221719	0.284902	3.97921	0.0803478	2.01661	0.850965	0.229114	9.40587	1.28078	0.295603	2.46122	1.47291	0.125399
AMJ_2024_001_9	PH26936	9	MAPT P301S	0.613365	4.64314	0.651927	0.936909	2.34041	0.482411	0.143183	0.23864	1.04952	0.10795	0.168316	0.174933	2.23394	0.683573	0.27321	0.207439	1.57282	49.1932	0.216654	0.901813	0.122063	0.717078	0.723792	0.538898	3.86936	0.0528382	0.184057	0.13079	2.53683	0.451757	3.85105	8.49697	0.270534	0.242983	0.226331	3.67067	0.111926	2.04608	0.793583	0.2191	9.35568	0.962635	0.269366	2.3383	1.40004	0.132696
AMJ_2024_001_15	PH26924	15	MAPT P301S	NA	0.248385	0.115144	0.105092	0.405397	0.279134	NA	0.0215651	0.513179	NA	NA	NA	0.134982	0.102402	0.175248	0.107554	0.594352	26.8739	0.179141	0.599095	0.107484	0.321712	0.66122	0.254294	2.34638	0.050373	0.195255	0.112481	2.1175	0.307589	3.04947	5.38631	0.185952	0.153159	0.176606	2.34202	0.0800851	1.61747	0.534666	0.138899	6.5969	0.639639	0.209084	1.66766	1.03063	0.113184
AMJ_2024_001_20	PH26913	20	MAPT P301S	0.0326747	0.29963	0.126687	0.17132	0.475777	0.23494	NA	0.0243134	0.522232	0.0251423	NA	NA	0.155211	0.0612203	NA	0.166257	0.95034	35.2547	0.185215	0.741055	0.10647	0.566973	0.685111	0.345164	2.71633	0.0737785	0.200183	0.114072	2.77035	0.410716	4.80993	8.05044	0.290848	0.229882	0.281356	4.64317	0.107246	1.96898	0.887993	0.206646	10.6884	0.772209	0.350334	2.67343	1.56505	0.103948
AMJ_2024_001_24	PH26947	24	MAPT P301S	0.0538027	0.462411	0.175196	0.222678	0.626421	0.297498	0.0467257	0.0337474	0.738993	0.0346302	0.0346609	0.0137846	0.339661	NA	0.237379	0.200302	1.40526	45.6729	0.21649	1.07426	0.131312	0.827057	0.903893	0.49822	4.00558	0.0690279	0.263502	0.121906	2.63176	0.496484	4.07511	9.16362	0.355212	0.252431	0.226389	3.78991	0.117175	2.3175	0.88659	0.191314	11.1386	0.957245	0.19139	2.35053	1.6847	0.151198
AMJ_2024_001_28	PH26949	28	MAPT P301S	0.855993	5.59213	1.14917	1.05417	3.96934	0.75157	0.216109	0.321304	0.893831	0.175693	0.214271	0.233522	2.67686	0.002865	0.29585	0.254059	1.04768	26.545	0.191262	0.694904	0.123597	0.575503	0.765896	0.446704	3.63994	NA	0.229295	0.186389	2.85879	0.704861	3.95481	11.8359	0.437091	0.37623	0.363189	5.80553	0.15848	2.64264	1.01816	0.383729	12.3951	1.17174	0.250228	3.04929	2.32523	0.212954
AMJ_2024_001_31	PH26929	31	MAPT P301S	0.1554	1.21499	0.285483	0.294953	0.882398	0.704477	0.0997137	0.0566524	0.74695	0.0566596	0.0515951	0.0282773	0.593878	0.00653759	0.1632	0.187119	0.919536	32.535	0.192692	0.701711	0.111458	0.526036	0.622515	0.319738	2.48507	NA	0.172703	0.149433	2.32833	0.386552	4.07723	7.86939	0.344475	0.22112	0.226797	3.58445	0.107451	1.78508	0.772927	0.197353	9.42179	1.04507	0.268775	2.3136	1.37534	0.114091
AMJ_2024_001_36	PH26937	36	MAPT P301S	0.0315071	0.321289	0.14161	0.14953	0.519841	0.208928	0.039855	0.0243675	0.607353	NA	NA	0.0130601	0.175513	0.395421	0.324777	0.235387	0.984661	37.6688	0.182303	0.970076	0.134121	0.612459	0.841104	0.44568	4.08864	0.051866	0.144373	0.110929	2.38935	0.527777	4.21499	9.81921	0.301892	0.263637	0.289845	5.17636	0.102006	2.39968	0.97778	0.266518	12.9488	1.15462	0.321275	3.32003	2.25657	0.125077
AMJ_2024_001_41	PH26925	41	MAPT P301S	0.0553882	0.385439	0.199769	0.141537	0.602424	0.650766	0.0656865	0.0455984	0.773324	0.0483799	NA	0.019213	0.257547	NA	0.188066	0.173617	0.830768	31.8945	0.183836	0.754647	0.102202	0.493398	0.673548	0.332121	2.57273	0.073386	0.153036	0.0970745	1.99023	0.31129	2.47248	6.20188	0.312987	0.139764	0.214382	3.34171	0.0980699	1.72884	0.553986	0.196052	7.4573	0.707594	0.177168	1.94373	1.34504	0.120368
AMJ_2024_001_49	PH26928	49	MAPT P301S	0.948017	7.27307	1.13878	1.35193	4.42588	0.871607	0.220284	0.374095	1.06323	0.200984	0.289296	0.237582	4.13593	0.289484	0.280019	0.187142	1.30845	35.868	0.214513	0.84683	0.115397	0.656848	0.676017	0.449027	3.06452	0.0622515	0.249334	NA	3.19497	0.552093	3.77332	8.69606	0.367282	0.224283	0.300847	4.46944	0.107799	2.25616	0.790712	0.232975	8.9736	0.982108	0.212892	2.28018	1.39485	0.131053
			mean A	0.0585834	0.385618	0.179365	0.151427	0.530339	0.274221	0.0465253	0.0302597	0.540229	0.0354623	0.0316387	0.0242971	0.23954	0.191793	0.185873	0.161145	0.884064	34.9807	0.185424	0.74853	0.0970842	0.480631	0.608412	0.296397	2.57078	0.0816772	0.197248	0.127621	2.22364	0.408112	3.40187	6.65722	0.37901	0.196291	0.18162	3.15329	0.0866357	1.87873	0.758091	0.248542	7.44734	0.736122	0.219565	2.08433	1.40738	0.223079
			mean B	0.303925	2.07163	0.410192	0.450171	1.48489	0.474082	0.106502	0.118034	0.755896	0.0855175	0.131097	0.0942181	1.09458	0.198693	0.230237	0.188138	1.03953	34.1652	0.19033	0.795917	0.114961	0.569515	0.716933	0.391334	3.12298	0.0659912	0.197003	0.128438	2.52867	0.451557	3.82273	8.31468	0.327285	0.230531	0.259357	4.06479	0.105661	2.1165	0.80922	0.225856	9.70125	0.981673	0.258994	2.53205	1.59217	0.134987
			fc B/A	5.18791	5.37224	2.28691	2.97285	2.79989	1.72883	2.28912	3.90068	1.39922	2.4115	4.14358	3.87774	4.56952	1.03598	1.23868	1.16751	1.17585	0.976686	1.02646	1.06331	1.18414	1.18493	1.17837	1.3203	1.2148	0.807952	0.998758	1.0064	1.13718	1.10645	1.12372	1.24897	0.863526	1.17444	1.42802	1.28906	1.2196	1.12656	1.06744	0.908723	1.30265	1.33357	1.17958	1.2148	1.1313	0.605108
			log2fc	2.37515	2.42552	1.1934	1.57185	1.48537	0.789796	1.19479	1.96373	0.484618	1.26993	2.05088	1.95522	2.19204	0.0509953	0.308802	0.223434	0.233707	-0.0340339	0.0376759	0.0885578	0.24384	0.244803	0.23679	0.40087	0.280718	-0.307659	-0.00179352	0.00920136	0.185455	0.145943	0.168277	0.320741	-0.211688	0.231968	0.514017	0.366321	0.286408	0.171921	0.0941617	-0.138088	0.381446	0.415298	0.238271	0.280723	0.177976	-0.724736
			-log10(q value)	0.5152	0.7984	0.413	1.05	1.078	1.078	1.185	0.837	1.383	0.9067	1.383	0.2382	0.7075	0.1276	0.7334	0.739	0.3932	0.05589	0.05867	0.08446	1.383	0.5814	1.218	1.121	0.837	1.002	0.02829	0.1946	0.9067	0.2314	0.5492	1.05	0.3932	0.5492	1.383	1.192	1.078	0.739	0.3167	0.01544	1.192	1.374	0.5814	0.7672	0.5492	0.08446
[truncated: 384 more columns]

## Sheet: CTX lipidomics nmol_g Fig.3_S3
Lipidomics ID	Mice ID	Group		CE 14:0	CE 16:0	CE 18:0	CE 18:1	CE 20:1	CE 20:3	CE 20:4	CE 22:4	CE 22:6	Cer d18:0/18:0	Cer d18:0/22:1	Cer d18:0/24:1	Cer d18:1/16:0	Cer d18:1/18:0	Cer d18:1/18:1	Cer d18:1/20:0	Cer d18:1/20:1	Cer d18:1/22:0	Cer d18:1/22:1	Cer d18:1/24:0	Cer d18:1/24:1	DG 12:0_16:0	DG 12:0_18:1	DG 14:0_16:0	DG 14:0_18:1	DG 14:0_18:2	DG 14:1_18:1	DG 16:0_16:0	DG 16:0_16:1	DG 16:0_18:0	DG 16:0_18:1	DG 16:0_18:2	DG 16:0_20:0	DG 16:0_20:3	DG 16:0_20:4	DG 16:0_22:5	DG 16:0_22:6	DG 16:1_18:0	DG 16:1_18:1	DG 18:0_18:1	DG 18:0_18:2	DG 18:0_20:0	DG 18:0_22:6	DG 18:1_18:1	DG 18:1_18:2	DG 18:1_20:0
AMJ_2024_002_S006	PH26931	WT		0.053178	0.462678	0.103576	0.470043	0.032474	0.032291	0.232819	0.020957	0.096795	NA	NA	0.037893	0.222867	10.7023	0.070673	0.322438	0.048895	0.173131	0.334413	0.10192	0.811561	NA	0.102655	0.356174	0.111226	0.068137	0.084662	2.41757	0.52146	1.83505	4.39589	0.327502	0.088149	0.15462	2.06708	0.096228	1.35242	0.387254	0.18648	3.23843	1.01474	0.133009	0.959884	0.870464	0.164709	0.08938
AMJ_2024_002_S013	PH26916	WT		0.050901	0.386929	0.103046	0.534968	0.038377	0.045184	0.712735	0.018777	0.232838	NA	0.087287	0.082761	0.400795	18.9717	0.115859	0.496451	0.047047	0.252202	0.336584	0.159292	1.08567	0.063092	0.086967	0.316978	0.119812	0.072548	0.067854	2.6425	0.570404	2.64754	5.84932	0.375811	0.128566	0.189791	3.37246	0.10773	2.86374	0.654711	0.24526	4.27259	0.928268	0.132361	2.09929	1.07792	0.132245	0.160496
AMJ_2024_002_S014	PH26895	WT		0.173218	1.45496	0.244421	1.19062	0.057359	0.071882	0.315567	0.084962	0.758148	0.231414	0.075121	0.076637	0.406557	18.7595	0.134677	0.523831	0.087734	0.301238	0.538965	0.168138	1.29833	NA	0.116113	0.350025	0.106235	0.090864	0.122225	2.91038	0.519707	2.99709	6.28207	0.408434	0.152639	0.231155	4.28476	0.118431	2.86118	0.652649	0.279942	4.70548	1.23588	0.176931	1.75623	1.17442	0.193776	0.142133
AMJ_2024_002_S018	PH26901	WT		0.100307	0.716108	0.142644	0.774808	0.055709	0.030612	0.172231	0.033663	0.163648	0.109843	0.124445	0.05786	0.348918	15.4877	0.095301	0.411632	0.074583	0.21338	0.440845	0.134679	1.14892	0.063414	0.131101	0.305347	0.103357	0.065099	0.081346	2.37038	0.549614	2.3067	5.69439	0.284068	0.082152	0.15663	2.48305	0.085284	1.44629	0.617508	0.199937	5.23209	1.1208	0.130563	1.29507	1.0474	0.11581	0.168242
AMJ_2024_002_S022	PH26941	WT		0.06624	0.414957	0.087061	0.48452	0.038182	0.031067	0.235562	0.020786	0.113192	NA	0.117797	0.082464	0.340606	15.3964	0.11828	0.436023	0.064962	0.201906	0.37609	0.147957	1.0766	0.05639	NA	0.304948	0.112983	0.072899	0.107908	2.35497	0.509225	2.45787	6.09862	0.36312	0.129888	0.217649	4.32213	0.13966	2.22472	0.509223	0.261299	4.77209	1.4169	0.152432	2.03215	1.11795	0.193673	0.109246
AMJ_2024_002_S024	PH26930	WT		0.047889	0.31761	0.068736	0.33716	NA	0.016574	0.158777	NA	0.043677	0.071131	0.075183	0.059447	0.294594	12.5703	0.09908	0.47189	0.054193	0.179389	0.360077	0.13266	0.854501	NA	0.117469	0.267292	0.142512	0.077492	0.098056	2.32598	0.63488	2.38259	5.14731	0.388611	0.115967	0.20155	2.51011	0.099006	1.4447	0.453336	0.240446	4.00634	1.18144	0.142397	1.16445	0.86423	0.15354	0.111171
AMJ_2024_003_S037	PH26894	WT		0.128749	0.970453	0.156092	0.860284	0.042646	0.062312	0.334657	0.068852	0.321568	0.250576	0.123623	0.137097	0.684489	24.1322	0.136213	0.71559	0.085771	0.316808	0.329932	0.197613	1.31726	0.092836	0.089287	0.424808	0.126344	0.08187	0.131327	2.68046	0.587929	2.43937	5.29717	0.41638	0.148854	0.216962	3.65564	0.095218	1.86491	0.756597	0.272009	4.67154	1.35932	0.135477	1.70867	1.02517	0.14471	0.118169
AMJ_2024_003_S043	PH26922	WT		0.08249	0.559149	0.149376	0.593641	NA	0.036026	0.507174	0.027459	0.229533	0.000988	0.119239	0.095214	0.672516	27.717	0.131963	0.619247	0.076563	0.347923	0.461814	0.235537	1.49571	0.078817	0.084855	0.415323	0.112458	0.04358	0.080239	2.89806	0.644206	3.67901	6.66279	0.331182	0.177964	0.254189	4.72331	0.13922	2.98104	0.784469	0.322192	6.70089	1.27045	0.213615	3.02759	1.11636	0.135965	0.176563
AMJ_2024_003_S046	PH26940	WT		0.136927	0.844227	0.208015	0.875924	0.045963	0.04639	0.561964	0.042066	0.542321	0.177066	0.159418	0.079672	0.708212	29.3268	0.152931	0.784701	0.087208	0.378053	0.505247	0.236722	2.07167	0.081653	0.09653	0.318356	0.138146	0.090931	0.097279	2.73567	0.564526	4.06874	6.50815	0.37178	0.158371	0.262235	5.52248	0.104566	2.75395	0.841169	0.253123	7.16085	1.11013	0.2287	2.84681	1.25	0.213173	0.178628
AMJ_2024_003_S049	PH26900	WT		0.113844	0.641141	0.198443	0.764557	0.035116	0.031837	0.4236	0.029201	0.196751	0.06269	0.18057	0.065634	0.656913	27.3003	0.164418	0.682582	0.099728	0.383124	0.663012	0.224988	2.36901	0.072676	NA	0.440692	0.183064	0.073455	0.127357	3.19893	0.802198	4.31808	7.75248	0.39929	0.203026	0.340605	5.36393	0.098405	2.67484	1.00619	0.321699	8.10866	1.2858	0.216569	2.79593	1.51992	0.188681	0.193654
AMJ_2024_003_S053	PH26950	WT		0.055661	0.405792	0.107325	0.474322	NA	0.029194	0.413297	NA	0.088697	0.109	0.08495	0.143894	0.782305	31.5119	0.158376	0.893015	0.064856	0.339915	0.483603	0.2414	1.8216	NA	NA	0.326322	0.118112	0.065106	0.074873	2.50086	0.569864	1.89673	5.05154	0.40528	0.099644	0.176542	3.7826	0.062882	2.67383	0.520977	0.26413	4.09077	1.02137	0.139085	2.2932	0.963034	0.154418	0.133649
AMJ_2024_003_S054	PH26906	WT		0.057861	0.495896	0.137625	0.640853	0.032597	0.019356	0.289195	0.021688	0.118839	0.070669	0.06627	0.117548	0.51388	23.4184	0.130636	0.552528	0.088289	0.301381	0.558852	0.208211	1.62724	0.060359	0.0983	0.390763	0.148268	0.073256	0.095238	2.60987	0.651734	3.30208	6.57798	0.292474	0.165239	0.232895	3.75934	0.052219	1.99661	0.719847	0.265341	6.58885	1.2815	0.244711	1.92163	1.29025	0.178067	0.155935
AMJ_2024_003_S058	PH26951	WT		0.072288	0.525278	0.115631	0.52324	0.025182	0.021135	0.403365	NA	0.24329	0.009806	0.136824	0.095035	0.593948	25.5867	0.115549	0.56511	0.069636	0.323024	0.38424	0.197514	1.42861	0.079806	NA	0.361514	0.094041	0.061766	0.095224	2.31277	0.565586	2.36847	4.83153	0.320554	0.113923	0.161298	3.41937	0.097111	2.34043	0.564777	0.230507	4.13309	0.885733	0.104732	2.08039	0.960059	0.129897	0.099387
AMJ_2024_003_S062	PH26923	WT		0.06938	0.475771	0.130016	0.55044	NA	0.025197	0.482659	0.023398	0.224353	0.20279	0.096983	0.104782	0.83244	35.1434	0.175625	0.743981	0.088265	0.352147	0.521641	0.253473	1.80076	NA	0.09467	0.357015	0.117609	0.084736	0.077069	2.74791	0.652635	2.9368	6.19249	0.362205	0.160493	0.220087	4.04416	0.104026	2.87224	0.881031	0.277355	6.10983	1.14749	0.113308	2.92448	1.21278	0.158236	0.159066
AMJ_2024_002_S002	PH26929	MAPT P301S		0.065977	0.531151	0.115412	0.566397	0.062754	0.033159	0.402077	0.024414	0.143029	0.148658	0.135961	0.099897	0.302513	13.294	0.110128	0.414086	0.071989	0.221824	0.440544	0.140733	1.13751	0.071796	0.138718	0.361186	0.109017	0.078049	0.094719	2.57206	0.549573	2.14105	5.01179	0.3696	0.113523	0.12979	2.19092	0.078116	1.44409	0.506758	0.231671	4.07145	1.26634	0.101094	1.34223	0.912105	0.151457	0.098159
AMJ_2024_002_S007	PH26937	MAPT P301S		0.044599	0.367262	0.076056	0.421688	0.040431	0.025784	0.322074	NA	0.077717	0.063086	NA	0.09715	0.365806	16.9338	0.107173	0.576559	0.063923	0.223359	0.481075	0.154042	1.23852	NA	NA	0.412713	0.110974	0.081077	0.122983	2.49086	0.591289	2.1948	4.65643	0.291163	NA	0.194537	2.79535	0.118428	1.72179	0.46009	0.210917	4.44123	1.33454	0.163469	1.25349	0.84818	0.104271	0.101197
AMJ_2024_002_S012	PH26925	MAPT P301S		0.054142	0.396518	0.08669	0.467642	0.037633	0.027612	0.330595	NA	0.094776	NA	NA	0.043713	0.313831	14.0823	0.09182	0.370011	0.058096	0.199674	0.40658	0.143659	1.08831	NA	0.091799	0.350872	0.116347	0.06719	0.08993	2.34353	0.540499	1.9288	5.58643	0.360637	0.133559	0.171612	3.48372	0.100744	2.1283	0.494715	0.236842	4.62216	1.10909	0.125205	1.63271	1.17339	0.124186	0.094122
AMJ_2024_002_S020	PH26928	MAPT P301S		0.068416	0.474988	0.08807	0.466086	0.031486	0.023562	0.107164	NA	0.068668	0.123973	NA	NA	0.269231	9.13819	0.068683	0.253989	0.045524	0.143065	0.26613	0.116078	0.737722	0.096699	0.058351	0.320456	0.102966	0.053132	0.088203	1.90395	0.448632	1.57107	4.49551	0.306296	0.084921	0.176605	1.7754	0.056212	1.11332	0.434305	0.16881	3.20803	1.06801	0.116525	0.86342	0.773088	0.123429	0.137526
AMJ_2024_003_S039	PH26904	MAPT P301S		0.075475	0.688027	0.158748	0.659874	0.022693	0.030927	0.445753	0.027638	0.301405	0.292778	0.133459	0.102083	0.801461	33.3677	0.146226	0.782547	0.090379	0.407416	0.495054	0.241414	1.72265	0.089173	0.149082	0.397641	0.130499	0.084773	NA	2.72543	0.566014	2.55816	5.71572	0.365933	0.158128	0.208728	3.96369	0.074028	2.87531	0.705629	0.276383	5.24966	1.18689	0.148845	2.53858	1.06011	0.110022	0.144461
AMJ_2024_003_S040	PH26912	MAPT P301S		0.193914	1.2223	0.217433	1.26255	0.050001	0.053253	0.698074	0.065679	0.943084	0.101739	0.105467	0.057454	0.724819	28.3191	0.145274	0.761194	0.106286	0.382644	0.552136	0.263409	2.04061	0.086307	0.089936	0.439828	0.127627	NA	0.072023	3.16749	0.638589	3.41987	7.01145	0.338388	0.193224	0.217334	4.13511	0.092746	2.8276	0.748066	0.231395	6.60917	1.44421	0.175477	2.47461	1.14216	0.135619	0.159397
AMJ_2024_003_S044	PH26936	MAPT P301S		0.162292	1.17183	0.256478	0.982872	0.035777	0.050312	0.546258	0.044543	0.628175	0.202567	0.119467	0.09359	0.714958	30.4358	0.13732	0.727498	0.085769	0.417977	0.538145	0.220563	1.94491	0.076518	0.077155	0.324081	0.136059	0.083905	0.077794	2.66062	0.557524	3.15471	6.6184	0.345421	0.183184	0.195038	4.86352	0.149922	3.01801	0.678834	0.267109	6.58927	1.36518	0.189598	3.09177	1.19436	0.131102	0.150492
AMJ_2024_003_S050	PH26924	MAPT P301S		0.124147	0.534803	0.124022	0.544194	NA	0.020203	0.486515	NA	0.138685	0.145487	0.071761	0.075196	0.545533	26.5285	0.134599	0.666505	0.064511	0.29263	0.473738	0.211954	1.69328	0.078172	0.107628	0.379471	0.117192	0.06303	0.084742	2.58635	0.472945	3.09447	5.60656	0.254089	0.157958	0.179183	4.05079	0.049692	2.79103	0.583322	0.224367	6.30626	1.15425	0.158489	2.96374	1.11497	0.128249	0.181697
AMJ_2024_003_S055	PH26913	MAPT P301S		0.035102	0.391578	0.114233	0.41423	NA	0.019437	0.337295	NA	0.102628	0.092246	0.074095	0.051647	0.562504	22.3396	0.115533	0.558826	0.062512	0.273884	0.384281	0.186732	1.67262	NA	NA	0.341739	0.080992	0.063915	0.076156	2.20333	0.465911	2.50162	5.00933	0.24037	0.098472	0.206038	2.76149	0.109017	2.25381	0.473206	0.196789	4.8565	0.868901	0.113144	2.12898	0.869183	0.108164	0.101336
AMJ_2024_003_S059	PH26947	MAPT P301S		0.058027	0.439684	0.082498	0.478426	NA	0.016536	0.418091	NA	0.136374	NA	0.089895	0.078238	0.73892	29.8847	0.136247	0.74675	0.076358	0.299813	0.408733	0.238331	1.60725	NA	NA	0.31372	0.081028	0.069931	0.063735	2.28034	0.493954	2.12712	4.99238	0.325624	0.142361	0.199144	3.11937	0.083226	2.36513	0.425902	0.195639	4.25494	0.875704	0.110573	2.19707	0.927599	0.121258	0.11682
AMJ_2024_003_S063	PH26949	MAPT P301S		0.079275	0.557465	0.128	0.598329	NA	0.023194	0.402013	0.031083	0.219072	0.19598	0.07585	0.09087	0.640336	24.9477	0.146743	0.634443	0.081598	0.351127	0.529898	0.258115	1.96917	0.059829	NA	0.338884	0.112478	0.071962	0.066588	2.58903	0.495115	2.56769	6.38656	0.427231	0.159765	0.217719	4.78355	0.100875	3.15466	0.668727	0.298914	5.78645	1.1179	0.124764	3.04851	1.38489	0.271903	0.15907
		mean A		0.0863524	0.619353	0.139429	0.648241	0.0403605	0.0356469	0.374543	0.035619	0.240975	0.117816	0.111362	0.0882813	0.532789	22.5732	0.128541	0.587073	0.0741236	0.290259	0.449665	0.188579	1.44339	0.0721159	0.101795	0.35254	0.123869	0.0729814	0.0957612	2.62188	0.595998	2.83115	5.88155	0.360478	0.137491	0.215443	3.80789	0.099999	2.31078	0.667839	0.258551	5.27082	1.16141	0.161706	2.0647	1.10642	0.161207	0.142551
		mean B		0.0873969	0.615964	0.131604	0.623844	0.0401107	0.0294526	0.408719	0.0386714	0.259419	0.151835	0.100744	0.0789838	0.543628	22.661	0.121795	0.590219	0.0733586	0.292128	0.452392	0.19773	1.53205	0.0797849	0.10181	0.361872	0.11138	0.0716964	0.0836873	2.50209	0.529095	2.47812	5.55369	0.329523	0.142509	0.190521	3.44754	0.0920915	2.33573	0.561778	0.230803	5.09047	1.16282	0.138835	2.13956	1.03637	0.137242	0.131298
		fc B/A		1.0121	0.994529	0.943875	0.962364	0.993811	0.826232	1.09125	1.0857	1.07654	1.28875	0.904654	0.894683	1.02035	1.00389	0.947516	1.00536	0.98968	1.00644	1.00606	1.04853	1.06143	1.10634	1.00015	1.02647	0.899174	0.982393	0.873916	0.954312	0.887747	0.875306	0.944255	0.914128	1.0365	0.884319	0.905367	0.920924	1.0108	0.841188	0.892678	0.965782	1.00121	0.858561	1.03626	0.93668	0.851338	0.921057
		log2fc		0.0173467	-0.00791531	-0.083332	-0.0553458	-0.00895639	-0.275381	0.125978	0.11862	0.106403	0.365971	-0.144562	-0.160551	0.0290576	0.00560397	-0.0777782	0.00771076	-0.0149656	0.00926386	0.00872226	0.0683638	0.0860031	0.145798	0.0002148	0.037693	-0.153327	-0.0256273	-0.194433	-0.0674672	-0.17178	-0.19214	-0.0827511	-0.129532	0.0517202	-0.177361	-0.143425	-0.118846	0.0154955	-0.2495	-0.163788	-0.0502301	0.00174425	-0.220008	0.0513798	-0.0943713	-0.232196	-0.118638
		-log10(q value)		0.001884	0.001884	0.001884	0.001884	0.001884	0.001884	0.001884	0.001884	0.001884	0.001884	0.001884	0.001884	0.001884	0	0.001884	0.001884	0.001884	0	0.001884	0.001884	0.001884	0.001884	0.001884	0.001884	0.001884	0.001884	0.04978	0.001884	0.3535	0.001884	0.001884	0.02069	0.001884	0.001884	0.001884	0.001884	0.001884	0.04978	0.07193	0.001884	0	0.001884	0.001884	0.001884	0.6792	0.001884
[truncated: 459 more columns]

[truncated: 8 more sheets: CTX saturation Fig.3_S3, HC saturation Fig.3, HC sterol analysis Fig.4, CTX sterol analysis Fig.4, Plasma sterol analysis Fig.S4, HC_corr_pTau_lipidspecies_Fig.5, CTX_Corr_pTau_lipidspeci_Fig S5, corr_pTau_lipidclass Fig.5 ]
